# Supplementary material for: Pittosporum qibainongense (Pittosporaceae), a new species from karst areas of southwest China
Source: PhytoKeys. 2026 Mar 12;271:273–82. doi: 10.3897/phytokeys.271.185044 (PMC13003340; doi:10.3897/phytokeys.271.185044)
Supplement: XML Treatment for Pittosporum qibainongense [file phytokeys.271.185044-treatment1.xml]

<!DOCTYPE tp:taxon-treatment
  PUBLIC "-//TaxonX//DTD Taxonomic Treatment Publishing DTD v0 20100105//EN" "tax-treatment-NSO.dtd">
<tp:taxon-treatment xmlns:tp="http://www.plazi.org/taxpub"><tp:treatment-meta><kwd-group><label>Taxon classification</label><kwd>
              <named-content content-type="kingdom">Plantae</named-content>
            </kwd><kwd>
              <named-content content-type="order">Apiales</named-content>
            </kwd><kwd>
              <named-content content-type="family">Pittosporaceae</named-content>
            </kwd></kwd-group><mixed-citation publication-type="journal"><person-group><name><surname>Huang</surname><given-names>Yu-Song</given-names></name><name><surname>Lu</surname><given-names>Zhao-Cen</given-names></name><name><surname>Liu</surname><given-names>Yan</given-names></name><name><surname>Deng</surname><given-names>Yun-Fei</given-names></name></person-group><article-title><italic><tp:taxon-name><tp:taxon-name-part taxon-name-part-type="genus" reg="Pittosporum">Pittosporum</tp:taxon-name-part> <tp:taxon-name-part taxon-name-part-type="species" reg="qibainongense">qibainongense</tp:taxon-name-part></tp:taxon-name></italic> (<tp:taxon-name><tp:taxon-name-part taxon-name-part-type="family" reg="Pittosporaceae">Pittosporaceae</tp:taxon-name-part></tp:taxon-name>), a new species from karst areas of southwest China</article-title><source>PhytoKeys</source><day>12</day><month>03</month><year>2026</year><volume>271</volume><fpage>273</fpage><lpage>282</lpage><pub-id pub-id-type="doi">10.3897/phytokeys.271.185044</pub-id></mixed-citation></tp:treatment-meta><tp:nomenclature><tp:taxon-name><object-id xmlns:xlink="http://www.w3.org/1999/xlink" content-type="arpha" xlink:type="simple">94674BEB-32B0-5447-97A9-D13C581C11F9</object-id>
                		<tp:taxon-name-part taxon-name-part-type="genus" reg="Pittosporum">Pittosporum</tp:taxon-name-part> <tp:taxon-name-part taxon-name-part-type="species" reg="qibainongense">qibainongense</tp:taxon-name-part>
                	
                		<object-id xmlns:xlink="http://www.w3.org/1999/xlink" content-type="ipni" xlink:type="simple">urn:lsid:ipni.org:names:77377651-1</object-id>
                	</tp:taxon-name><tp:taxon-authority>Y.S.Huang, Yan Liu &amp; Y.F.Deng</tp:taxon-authority><tp:taxon-status xmlns:xlink="http://www.w3.org/1999/xlink" xlink:type="simple">sp. nov.</tp:taxon-status><xref ref-type="fig" rid="F1">Figs 1</xref><xref ref-type="fig" rid="F2">, 2</xref><xref ref-type="fig" rid="F3">, 3 (A–F)</xref></tp:nomenclature><tp:treatment-sec sec-type="Diagnosis"><title>Diagnosis.</title><p>The new species is morphologically similar to <italic><tp:taxon-name><tp:taxon-name-part taxon-name-part-type="genus" reg="Pittosporum">P.</tp:taxon-name-part> <tp:taxon-name-part taxon-name-part-type="species" reg="trigonocarpum">trigonocarpum</tp:taxon-name-part></tp:taxon-name></italic> H. Lév. in leaves clustered at branchlet apex, blades obovate or oblong-lanceolate, umbellate inflorescences terminal and capsules usually dehiscing by 3 valves, but can be easily distinguished from the latter by lateral veins 6–9 pairs, conspicuous on both surfaces (vs. 6 pairs, inconspicuous on both surfaces), petioles 6–8 mm long (vs. ca. 1 cm long), pedicels 1–1.5 cm long, glabrous or sparsely puberulous (vs. 1–2.5 cm long, glabrous), capsules multiple, rare solitary, ovate or obovoid, glabrous (vs. solitary, triangular or globose, puberulous), seeds 10–25, 6–8 mm long (vs. 9–15, 5–6 mm long), and funicle at lower middle part of placenta (vs. scattered on the elongated placenta).</p><fig id="F1" position="float" orientation="portrait"><object-id xmlns:xlink="http://www.w3.org/1999/xlink" content-type="doi" xlink:type="simple">10.3897/phytokeys.271.185044.figure1</object-id><object-id xmlns:xlink="http://www.w3.org/1999/xlink" content-type="arpha" xlink:type="simple">02AA032B-9E2C-59F0-809A-2DCC78ADB54D</object-id><label>Figure 1.</label><caption><p>Holotype specimen of <italic><tp:taxon-name><tp:taxon-name-part taxon-name-part-type="genus" reg="Pittosporum">Pittosporum</tp:taxon-name-part> <tp:taxon-name-part taxon-name-part-type="species" reg="qibainongense">qibainongense</tp:taxon-name-part></tp:taxon-name></italic> (<named-content xmlns:xlink="http://www.w3.org/1999/xlink" content-type="dwc:institutional_code" xlink:title="Guangxi Institute of Botany" xlink:href="https://scientific-collections.gbif.org/institution/86792ed6-4261-428a-8a23-9bd1a426fba7" xlink:type="simple"><named-content content-type="dwc:institutional_code" xlink:title="Guangxi Institute of Botany" xlink:href="https://scientific-collections.gbif.org/institution/86792ed6-4261-428a-8a23-9bd1a426fba7" xlink:type="simple">IBK</named-content></named-content>).</p></caption><graphic xmlns:xlink="http://www.w3.org/1999/xlink" xlink:href="phytokeys-271-273_article-185044__-g001.jpg" id="oo_1560345.jpg" position="float" orientation="portrait" xlink:type="simple"><uri content-type="original_file" xlink:type="simple">https://binary.pensoft.net/fig/1560345</uri></graphic></fig></tp:treatment-sec><tp:treatment-sec sec-type="Type"><title>Type.</title><p>China • Guangxi Zhuang Autonomous Region: Hechi City, Dahua County, Qibainong Town, Nongliang Village, Waixian, alt. 993 m, 24 November 2024, <italic>J.Q.Huang, Z.C.Lu &amp; Y.S.Huang Y24112401</italic> (holotype: IBK00470801!, isotypes: IBK00470802!, <named-content xmlns:xlink="http://www.w3.org/1999/xlink" content-type="dwc:institutional_code" xlink:title="South China Botanical Garden" xlink:href="https://scientific-collections.gbif.org/institution/8364608f-e93a-4c4f-bde0-b40e4a8fd437" xlink:type="simple"><named-content content-type="dwc:institutional_code" xlink:title="South China Botanical Garden" xlink:href="https://scientific-collections.gbif.org/institution/8364608f-e93a-4c4f-bde0-b40e4a8fd437" xlink:type="simple">IBSC</named-content></named-content>!, <named-content xmlns:xlink="http://www.w3.org/1999/xlink" content-type="dwc:institutional_code" xlink:title="Institute of Botany, Chinese Academy of Sciences" xlink:href="https://scientific-collections.gbif.org/institution/ac8eb8fc-0703-4408-8388-686764b75877" xlink:type="simple">PE</named-content>!).</p><fig id="F2" position="float" orientation="portrait"><object-id xmlns:xlink="http://www.w3.org/1999/xlink" content-type="doi" xlink:type="simple">10.3897/phytokeys.271.185044.figure2</object-id><object-id xmlns:xlink="http://www.w3.org/1999/xlink" content-type="arpha" xlink:type="simple">50766B01-1A13-53B0-8DB6-1AB2CB3DADB5</object-id><label>Figure 2.</label><caption><p><italic><tp:taxon-name><tp:taxon-name-part taxon-name-part-type="genus" reg="Pittosporum">Pittosporum</tp:taxon-name-part> <tp:taxon-name-part taxon-name-part-type="species" reg="qibainongense">qibainongense</tp:taxon-name-part></tp:taxon-name></italic>. <bold>A</bold>. Habitat; <bold>B</bold>. Habit; <bold>C, D</bold>. Leaf blades (abaxial and adaxial view); <bold>E</bold>. Flowering branch; <bold>F</bold>. Flowering inflorescence; <bold>G</bold>. Floral anatomy (show pistil, stamens, calyces, and petals); <bold>H, I</bold>. Fruiting branch; <bold>J</bold>. Fruits; <bold>K</bold>. Mature fruit dehiscing by four valves and seeds; <bold>L</bold>. Mature fruit dehiscing by three valves and seeds; <bold>M</bold>. Seeds; <bold>N</bold>. Funicle; <bold>O</bold>. Opened fruit segments (show seeds and funicles).</p></caption><graphic xmlns:xlink="http://www.w3.org/1999/xlink" xlink:href="phytokeys-271-273_article-185044__-g002.jpg" id="oo_1560346.jpg" position="float" orientation="portrait" xlink:type="simple"><uri content-type="original_file" xlink:type="simple">https://binary.pensoft.net/fig/1560346</uri></graphic></fig></tp:treatment-sec><tp:treatment-sec sec-type="Description"><title>Description.</title><p><bold><italic>Evergreen shrubs</italic></bold>, 1.5–3 m tall. <bold><italic>Branchlets</italic></bold> sparsely puberulous when young, then glabrescent, sparsely lenticellate. <bold><italic>Leaves</italic></bold> alternate, clustered at branchlet apex; petiole 6–8 mm long, flat, the upper part narrow-winged, glabrous; blades leathery, obovate or oblong-lanceolate, 5–9 cm long, 1.5–4 cm wide, apex mucronate, acuminate or obtuse, margin entire, strongly revolute after drying, base cuneate, slightly decurrent, adaxially dark green, shiny, glabrous, abaxially pale green, sparsely puberulous when young, then glabrescent, midvein concave adaxially, prominent abaxially; lateral veins 6–9 pairs, slightly concave adaxially, prominent abaxially, curved arches meet near the margin, reticulate veins inconspicuous on both surfaces. <bold><italic>Inflorescences</italic></bold> borne on leaf axils at branchlet apex, umbellate, 2–8-flowered; pedicels 1–1.5 cm long, glabrous or sparsely puberulous; bracts ovate or ovate-lanceolate, 2–4 mm long, ca. 1.5 mm wide, margin ciliate; sepals 5, free, ovate-lanceolate, lanceolate, rarely ovate, 2–4 mm long, 1–2 mm wide, margin ciliate; petals 5, free, yellow or pale yellow, 1–1.5 cm long, 2–3 mm wide, apex reflexed, glabrous; stamens 5, 7–8 mm long, filaments glabrous, anthers dorsifixed, arrow-shaped; pistil 6–9 mm long, ovary densely puberulous, carpels 3, rarely 4, placentas at lower middle part, each carpel with 3–8 ovules, style 3–5 mm long, glabrous. <bold><italic>Capsule</italic></bold> ovate or obovoid, 1.5–3 cm long, 1–1.6 cm in diam., glabrous, rough when dry, dehiscing by 3 (or rarely 4) valves; pericarp 1.2–1.8 mm thick; seeds 10–25, red, nearly globose, or irregular polygon, 6–8 mm long, 5–7 mm in diam.; funicle flat, 2–3 mm long.</p><fig id="F3" position="float" orientation="portrait"><object-id xmlns:xlink="http://www.w3.org/1999/xlink" content-type="doi" xlink:type="simple">10.3897/phytokeys.271.185044.figure3</object-id><object-id xmlns:xlink="http://www.w3.org/1999/xlink" content-type="arpha" xlink:type="simple">0BD13E17-3D99-50DB-9D81-5E95EC8E4BD1</object-id><label>Figure 3.</label><caption><p><bold>A–F</bold>. <italic><tp:taxon-name><tp:taxon-name-part taxon-name-part-type="genus" reg="Pittosporum">Pittosporum</tp:taxon-name-part> <tp:taxon-name-part taxon-name-part-type="species" reg="qibainongense">qibainongense</tp:taxon-name-part></tp:taxon-name></italic>. <bold>A</bold>. Abaxial leaf blade (showing midvein and lateral veins prominent); <bold>B</bold>. Adaxial leaf blade (showing midvein and lateral veins slightly concave); <bold>C</bold>. Pistil (show ovary densely puberulous and style glabrous); <bold>D</bold>. Bracts (show margin ciliate); <bold>E</bold>. Pedicel and sepals (show pedicel glabrous or sparsely puberulous, and sepals margin ciliate); <bold>F</bold>. Fruit (show the surface rough when dry); <bold>G–J</bold>. <italic><tp:taxon-name><tp:taxon-name-part taxon-name-part-type="genus" reg="Pittosporum">P.</tp:taxon-name-part> <tp:taxon-name-part taxon-name-part-type="species" reg="trigonocarpum">trigonocarpum</tp:taxon-name-part></tp:taxon-name></italic>. <bold>G</bold>. Fruiting branch; <bold>H</bold>. Mature fruit dehiscing by three valves and seeds; <bold>I</bold>. Fruit; <bold>J</bold>. Leaf blades (show abaxial and adaxial surfaces) (<bold>G–J</bold>. Photographed by Qin-Wen Lin).</p></caption><graphic xmlns:xlink="http://www.w3.org/1999/xlink" xlink:href="phytokeys-271-273_article-185044__-g003.jpg" id="oo_1560347.jpg" position="float" orientation="portrait" xlink:type="simple"><uri content-type="original_file" xlink:type="simple">https://binary.pensoft.net/fig/1560347</uri></graphic></fig></tp:treatment-sec><tp:treatment-sec sec-type="Phenology"><title>Phenology.</title><p><italic><tp:taxon-name><tp:taxon-name-part taxon-name-part-type="genus" reg="Pittosporum">Pittosporum</tp:taxon-name-part> <tp:taxon-name-part taxon-name-part-type="species" reg="qibainongense">qibainongense</tp:taxon-name-part></tp:taxon-name></italic> was observed flowering from April to May and fruiting from October to December.</p></tp:treatment-sec><tp:treatment-sec sec-type="Etymology"><title>Etymology.</title><p>The specific epithet refers to the type locality, Qibainong National Geopark in Guangxi, China. The Chinese name is given as “七百弄海桐 (pinyin: qī bǎi nòng hǎi tǒng).”</p></tp:treatment-sec><tp:treatment-sec sec-type="Distribution and habitat"><title>Distribution and habitat.</title><p>Thus far, <italic><tp:taxon-name><tp:taxon-name-part taxon-name-part-type="genus" reg="Pittosporum">Pittosporum</tp:taxon-name-part> <tp:taxon-name-part taxon-name-part-type="species" reg="qibainongense">qibainongense</tp:taxon-name-part></tp:taxon-name></italic> is only known from its type locality, Dahua County of Guangxi, China. It grows near the peak of limestone hills or hillside at an elevation of ca. 1000 m. The slope direction is to the southeast, and the slope gradient is ca. 50°. The tree layer is up to 8 m tall with a canopy cover of 85%, and the shrub and herb layer covers are 65% and 25%, respectively. The symbiotic plants include <italic><tp:taxon-name><tp:taxon-name-part taxon-name-part-type="genus" reg="Carpinus">Carpinus</tp:taxon-name-part> <tp:taxon-name-part taxon-name-part-type="species" reg="rupestris">rupestris</tp:taxon-name-part></tp:taxon-name></italic> A.Camus (<tp:taxon-name><tp:taxon-name-part taxon-name-part-type="family" reg="Betulaceae">Betulaceae</tp:taxon-name-part></tp:taxon-name>), <italic><tp:taxon-name><tp:taxon-name-part taxon-name-part-type="genus" reg="Myrsine">Myrsine</tp:taxon-name-part> <tp:taxon-name-part taxon-name-part-type="species" reg="seguinii">seguinii</tp:taxon-name-part></tp:taxon-name></italic> H.Lév. (<tp:taxon-name><tp:taxon-name-part taxon-name-part-type="family" reg="Primulaceae">Primulaceae</tp:taxon-name-part></tp:taxon-name>), <italic><tp:taxon-name><tp:taxon-name-part taxon-name-part-type="genus" reg="Platycarya">Platycarya</tp:taxon-name-part> <tp:taxon-name-part taxon-name-part-type="species" reg="strobilacea">strobilacea</tp:taxon-name-part></tp:taxon-name></italic> Siebold &amp; Zucc. (<tp:taxon-name><tp:taxon-name-part taxon-name-part-type="family" reg="Juglandaceae">Juglandaceae</tp:taxon-name-part></tp:taxon-name>), <italic><tp:taxon-name><tp:taxon-name-part taxon-name-part-type="genus" reg="Fraxinus">Fraxinus</tp:taxon-name-part> <tp:taxon-name-part taxon-name-part-type="species" reg="insularis">insularis</tp:taxon-name-part></tp:taxon-name></italic> Hemsl. (<tp:taxon-name><tp:taxon-name-part taxon-name-part-type="family" reg="Oleaceae">Oleaceae</tp:taxon-name-part></tp:taxon-name>), <italic><tp:taxon-name><tp:taxon-name-part taxon-name-part-type="genus" reg="Pittosporum">Pittosporum</tp:taxon-name-part> <tp:taxon-name-part taxon-name-part-type="species" reg="tonkinense">tonkinense</tp:taxon-name-part></tp:taxon-name></italic> Gagnep. and <italic><tp:taxon-name><tp:taxon-name-part taxon-name-part-type="genus" reg="Pittosporum">P.</tp:taxon-name-part> <tp:taxon-name-part taxon-name-part-type="species" reg="lenticellatum">lenticellatum</tp:taxon-name-part></tp:taxon-name></italic> Chun ex H.Peng &amp; Y.F.Deng (<tp:taxon-name><tp:taxon-name-part taxon-name-part-type="family" reg="Pittosporaceae">Pittosporaceae</tp:taxon-name-part></tp:taxon-name>), <italic><tp:taxon-name><tp:taxon-name-part taxon-name-part-type="genus" reg="Pistacia">Pistacia</tp:taxon-name-part> <tp:taxon-name-part taxon-name-part-type="species" reg="weinmanniifolia">weinmanniifolia</tp:taxon-name-part></tp:taxon-name></italic> J.Poiss. ex Franch. (<tp:taxon-name><tp:taxon-name-part taxon-name-part-type="family" reg="Anacardiaceae">Anacardiaceae</tp:taxon-name-part></tp:taxon-name>), <italic><tp:taxon-name><tp:taxon-name-part taxon-name-part-type="genus" reg="Viburnum">Viburnum</tp:taxon-name-part> <tp:taxon-name-part taxon-name-part-type="species" reg="triplinerve">triplinerve</tp:taxon-name-part></tp:taxon-name></italic> Hand.-Mazz. (<tp:taxon-name><tp:taxon-name-part taxon-name-part-type="family" reg="Viburnaceae">Viburnaceae</tp:taxon-name-part></tp:taxon-name>), <italic><tp:taxon-name><tp:taxon-name-part taxon-name-part-type="genus" reg="Alyxia">Alyxia</tp:taxon-name-part> <tp:taxon-name-part taxon-name-part-type="species" reg="sinensis">sinensis</tp:taxon-name-part></tp:taxon-name></italic> Champ. ex Benth. (<tp:taxon-name><tp:taxon-name-part taxon-name-part-type="family" reg="Apocynaceae">Apocynaceae</tp:taxon-name-part></tp:taxon-name>), <italic><tp:taxon-name><tp:taxon-name-part taxon-name-part-type="genus" reg="Leptodermis">Leptodermis</tp:taxon-name-part> <tp:taxon-name-part taxon-name-part-type="species" reg="hechiensis">hechiensis</tp:taxon-name-part></tp:taxon-name></italic> R.J.Wang (<tp:taxon-name><tp:taxon-name-part taxon-name-part-type="family" reg="Rubiaceae">Rubiaceae</tp:taxon-name-part></tp:taxon-name>), <italic><tp:taxon-name><tp:taxon-name-part taxon-name-part-type="genus" reg="Acer">Acer</tp:taxon-name-part> <tp:taxon-name-part taxon-name-part-type="species" reg="sycopseoides">sycopseoides</tp:taxon-name-part></tp:taxon-name></italic> Chun (<tp:taxon-name><tp:taxon-name-part taxon-name-part-type="family" reg="Sapindaceae">Sapindaceae</tp:taxon-name-part></tp:taxon-name>), <italic><tp:taxon-name><tp:taxon-name-part taxon-name-part-type="genus" reg="Sageretia">Sageretia</tp:taxon-name-part> <tp:taxon-name-part taxon-name-part-type="species" reg="thea">thea</tp:taxon-name-part></tp:taxon-name></italic> (Osbeck) M.C.Johnst. (<tp:taxon-name><tp:taxon-name-part taxon-name-part-type="family" reg="Rhamnaceae">Rhamnaceae</tp:taxon-name-part></tp:taxon-name>), and <italic><tp:taxon-name><tp:taxon-name-part taxon-name-part-type="genus" reg="Miscanthus">Miscanthus</tp:taxon-name-part> <tp:taxon-name-part taxon-name-part-type="species" reg="sinensis">sinensis</tp:taxon-name-part></tp:taxon-name></italic> Andersson (<tp:taxon-name><tp:taxon-name-part taxon-name-part-type="family" reg="Poaceae">Poaceae</tp:taxon-name-part></tp:taxon-name>).</p></tp:treatment-sec><tp:treatment-sec sec-type="Conservation status"><title>Conservation status.</title><p>Although field surveys have been conducted in the karst areas of Dahua County for more than 10 years, no more than five subpopulations have been found at the type locality and its vicinity. It is obvious that its Extent of Occurrence (<abbrev xmlns:xlink="http://www.w3.org/1999/xlink" xlink:title="Extent of Occurrence" xlink:type="simple">EOO</abbrev>) is relatively narrow, the distribution points are rare, and the Area of Occupancy (<abbrev xmlns:xlink="http://www.w3.org/1999/xlink" xlink:title="Area of Occupancy" xlink:type="simple">AOO</abbrev>) is extremely limited. Based on field surveys of the subpopulations, there are phenomena such as deforestation and grazing by local residents and environmental pollution caused by tourism development in their habitat. The influence of these factors is still ongoing. Therefore, we speculate that its habitat quality and population size have a downward trend. According to the Guidelines for Using the IUCN Red List Categories and Criteria (IUCN 2024), <italic><tp:taxon-name><tp:taxon-name-part taxon-name-part-type="genus" reg="Pittosporum">P.</tp:taxon-name-part> <tp:taxon-name-part taxon-name-part-type="species" reg="qibainongense">qibainongense</tp:taxon-name-part></tp:taxon-name></italic> is assessed as Endangered (<abbrev xmlns:xlink="http://www.w3.org/1999/xlink" xlink:title="Endangered" xlink:type="simple">EN</abbrev>) based on criteria [B1ab(iii, v)+2ab(iii, v)] (IUCN 2012).</p></tp:treatment-sec><tp:treatment-sec sec-type="Additional specimens examined"><title>Additional specimens examined</title><p><bold>(paratypes)</bold>. China • Guangxi Zhuang Autonomous Region: Hechi City, Dahua County, Qibainong Town, Nongliang Village, Waixian, alt. 1050 m, 5 October 2023, <italic>W.B.Xu, Z.C.Lu, M.L.Chang &amp; J.Q.Huang 17576</italic> (<named-content xmlns:xlink="http://www.w3.org/1999/xlink" content-type="dwc:institutional_code" xlink:title="Guangxi Institute of Botany" xlink:href="https://scientific-collections.gbif.org/institution/86792ed6-4261-428a-8a23-9bd1a426fba7" xlink:type="simple"><named-content content-type="dwc:institutional_code" xlink:title="Guangxi Institute of Botany" xlink:href="https://scientific-collections.gbif.org/institution/86792ed6-4261-428a-8a23-9bd1a426fba7" xlink:type="simple">IBK</named-content></named-content>); • the same locality, alt. 1000 m, 4 November 2023, <italic>M.X.Li LMX0106</italic> (<named-content xmlns:xlink="http://www.w3.org/1999/xlink" content-type="dwc:institutional_code" xlink:title="Guangxi Institute of Botany" xlink:href="https://scientific-collections.gbif.org/institution/86792ed6-4261-428a-8a23-9bd1a426fba7" xlink:type="simple"><named-content content-type="dwc:institutional_code" xlink:title="Guangxi Institute of Botany" xlink:href="https://scientific-collections.gbif.org/institution/86792ed6-4261-428a-8a23-9bd1a426fba7" xlink:type="simple">IBK</named-content></named-content>); • the same locality, alt. 1130 m, 11 April 2024, <italic>W.B.Xu, Z.C.Lu, M.L.Mo, S.L.Chang &amp; J.Q.Huang 18086</italic> (<named-content xmlns:xlink="http://www.w3.org/1999/xlink" content-type="dwc:institutional_code" xlink:title="Guangxi Institute of Botany" xlink:href="https://scientific-collections.gbif.org/institution/86792ed6-4261-428a-8a23-9bd1a426fba7" xlink:type="simple"><named-content content-type="dwc:institutional_code" xlink:title="Guangxi Institute of Botany" xlink:href="https://scientific-collections.gbif.org/institution/86792ed6-4261-428a-8a23-9bd1a426fba7" xlink:type="simple">IBK</named-content></named-content>, <named-content xmlns:xlink="http://www.w3.org/1999/xlink" content-type="dwc:institutional_code" xlink:title="South China Botanical Garden" xlink:href="https://scientific-collections.gbif.org/institution/8364608f-e93a-4c4f-bde0-b40e4a8fd437" xlink:type="simple"><named-content content-type="dwc:institutional_code" xlink:title="South China Botanical Garden" xlink:href="https://scientific-collections.gbif.org/institution/8364608f-e93a-4c4f-bde0-b40e4a8fd437" xlink:type="simple">IBSC</named-content></named-content>); • the same locality, alt. 910 m, 11 April 2024, <italic>W.B.Xu, Z.C.Lu, M.L.Mo, S.L.Chang &amp; J.Q.Huang 18088</italic> (<named-content xmlns:xlink="http://www.w3.org/1999/xlink" content-type="dwc:institutional_code" xlink:title="Guangxi Institute of Botany" xlink:href="https://scientific-collections.gbif.org/institution/86792ed6-4261-428a-8a23-9bd1a426fba7" xlink:type="simple"><named-content content-type="dwc:institutional_code" xlink:title="Guangxi Institute of Botany" xlink:href="https://scientific-collections.gbif.org/institution/86792ed6-4261-428a-8a23-9bd1a426fba7" xlink:type="simple">IBK</named-content></named-content>, <named-content xmlns:xlink="http://www.w3.org/1999/xlink" content-type="dwc:institutional_code" xlink:title="Institute of Botany, Chinese Academy of Sciences" xlink:href="https://scientific-collections.gbif.org/institution/ac8eb8fc-0703-4408-8388-686764b75877" xlink:type="simple">PE</named-content>); • the same locality, alt. 1020 m, 11 April 2024, <italic>W.B.Xu, Z.C.Lu, M.L.Mo, S.L.Chang &amp; J.Q.Huang 18057</italic> (<named-content xmlns:xlink="http://www.w3.org/1999/xlink" content-type="dwc:institutional_code" xlink:title="Guangxi Institute of Botany" xlink:href="https://scientific-collections.gbif.org/institution/86792ed6-4261-428a-8a23-9bd1a426fba7" xlink:type="simple"><named-content content-type="dwc:institutional_code" xlink:title="Guangxi Institute of Botany" xlink:href="https://scientific-collections.gbif.org/institution/86792ed6-4261-428a-8a23-9bd1a426fba7" xlink:type="simple">IBK</named-content></named-content>).</p></tp:treatment-sec><tp:treatment-sec sec-type="Notes"><title>Notes.</title><p>The morphological characteristics of the genus <italic><tp:taxon-name><tp:taxon-name-part taxon-name-part-type="genus" reg="Pittosporum">Pittosporum</tp:taxon-name-part></tp:taxon-name></italic> are highly heteroblastic due to differences in habitats or different growth periods, such as leaf size and shape, inflorescence and infructescence structure, etc. (<xref ref-type="bibr" rid="B2">Cayzer et al. 2023</xref>).</p><p>However, the number of parietal placentas is an important taxonomic characteristic of the genus <italic><tp:taxon-name><tp:taxon-name-part taxon-name-part-type="genus" reg="Pittosporum">Pittosporum</tp:taxon-name-part></tp:taxon-name></italic>. Morphologically, <italic><tp:taxon-name><tp:taxon-name-part taxon-name-part-type="genus" reg="Pittosporum">P.</tp:taxon-name-part> <tp:taxon-name-part taxon-name-part-type="species" reg="qibainongense">qibainongense</tp:taxon-name-part></tp:taxon-name></italic> is also similar to <italic><tp:taxon-name><tp:taxon-name-part taxon-name-part-type="genus" reg="Pittosporum">P.</tp:taxon-name-part> <tp:taxon-name-part taxon-name-part-type="species" reg="podocarpum">podocarpum</tp:taxon-name-part></tp:taxon-name></italic>, <italic><tp:taxon-name><tp:taxon-name-part taxon-name-part-type="genus" reg="Pittosporum">P.</tp:taxon-name-part> <tp:taxon-name-part taxon-name-part-type="species" reg="omeiense">omeiense</tp:taxon-name-part></tp:taxon-name></italic>, and <italic><tp:taxon-name><tp:taxon-name-part taxon-name-part-type="genus" reg="Pittosporum">P.</tp:taxon-name-part> <tp:taxon-name-part taxon-name-part-type="species" reg="kweichowense">kweichowense</tp:taxon-name-part></tp:taxon-name></italic> in leaf shape, umbellate inflorescences, and the same number of parietal placentas, in addition to <italic><tp:taxon-name><tp:taxon-name-part taxon-name-part-type="genus" reg="Pittosporum">P.</tp:taxon-name-part> <tp:taxon-name-part taxon-name-part-type="species" reg="trigonocarpum">trigonocarpum</tp:taxon-name-part></tp:taxon-name></italic>. However, it can be easily distinguished from <italic><tp:taxon-name><tp:taxon-name-part taxon-name-part-type="genus" reg="Pittosporum">P.</tp:taxon-name-part> <tp:taxon-name-part taxon-name-part-type="species" reg="podocarpum">podocarpum</tp:taxon-name-part></tp:taxon-name></italic> by petioles 6–8 mm long (vs. 8–15 mm long), pedicels 1–1.5 cm long, glabrous or sparsely puberulous (vs. 2–3 cm long, glabrous), capsules glabrous, stipe inconspicuous (vs. puberulous, stipe 5–8 mm long), seeds 10–25 (vs. 8–10), funicle 2–3 mm long (vs. 3–4 mm long); from <italic><tp:taxon-name><tp:taxon-name-part taxon-name-part-type="genus" reg="Pittosporum">P.</tp:taxon-name-part> <tp:taxon-name-part taxon-name-part-type="species" reg="omeiense">omeiense</tp:taxon-name-part></tp:taxon-name></italic> by lateral veins 6–9 pairs (vs. ca. 5 pairs), capsules ovate or obovoid (vs. ellipsoid), seeds 10–25, 6–8 mm long (vs. 7–8, 3–4 mm long); and from <italic><tp:taxon-name><tp:taxon-name-part taxon-name-part-type="genus" reg="Pittosporum">P.</tp:taxon-name-part> <tp:taxon-name-part taxon-name-part-type="species" reg="kweichowense">kweichowense</tp:taxon-name-part></tp:taxon-name></italic> by lateral veins 6–9 pairs, conspicuous on both surfaces (vs. 5–6 pairs, inconspicuous on both surfaces), petioles 6–8 mm long (vs. ca. 5 mm long), pedicels 1–1.5 cm long (vs. 4–7 mm long), ovary densely puberulous (vs. glabrous or sparsely puberulous), capsules multiple or solitary, 1.5–3 cm long, glabrous, stipe inconspicuous (vs. solitary, 1–1.5 cm long, puberulous, stipe less than 2 mm long), seeds 10–25 (vs. 6–8). A detailed morphological comparison among them is summarized in Table <xref ref-type="table" rid="T1">1</xref>. A key to <italic><tp:taxon-name><tp:taxon-name-part taxon-name-part-type="genus" reg="Pittosporum">P.</tp:taxon-name-part> <tp:taxon-name-part taxon-name-part-type="species" reg="qibainongense">qibainongense</tp:taxon-name-part></tp:taxon-name></italic> and its morphologically similar species is provided below.</p><table-wrap id="T1" position="float" orientation="portrait"><label>Table 1.</label><caption><p>A morphological comparison of key characteristics of <italic><tp:taxon-name><tp:taxon-name-part taxon-name-part-type="genus" reg="Pittosporum">Pittosporum</tp:taxon-name-part> <tp:taxon-name-part taxon-name-part-type="species" reg="qibainongense">qibainongense</tp:taxon-name-part></tp:taxon-name></italic> and its similar species.</p></caption><table><tbody><tr><th rowspan="1" colspan="1">Characters</th><th rowspan="1" colspan="1">
                    <italic>
                      <tp:taxon-name><tp:taxon-name-part taxon-name-part-type="genus" reg="Pittosporum">P.</tp:taxon-name-part> <tp:taxon-name-part taxon-name-part-type="species" reg="qibainongense">qibainongense</tp:taxon-name-part></tp:taxon-name>
                    </italic>
                  </th><th rowspan="1" colspan="1">
                    <italic>
                      <tp:taxon-name><tp:taxon-name-part taxon-name-part-type="genus" reg="Pittosporum">P.</tp:taxon-name-part> <tp:taxon-name-part taxon-name-part-type="species" reg="trigonocarpum">trigonocarpum</tp:taxon-name-part></tp:taxon-name>
                    </italic>
                  </th><th rowspan="1" colspan="1">
                    <italic>
                      <tp:taxon-name><tp:taxon-name-part taxon-name-part-type="genus" reg="Pittosporum">P.</tp:taxon-name-part> <tp:taxon-name-part taxon-name-part-type="species" reg="kweichowense">kweichowense</tp:taxon-name-part></tp:taxon-name>
                    </italic>
                  </th><th rowspan="1" colspan="1">
                    <italic>
                      <tp:taxon-name><tp:taxon-name-part taxon-name-part-type="genus" reg="Pittosporum">P.</tp:taxon-name-part> <tp:taxon-name-part taxon-name-part-type="species" reg="podocarpum">podocarpum</tp:taxon-name-part></tp:taxon-name>
                    </italic>
                  </th><th rowspan="1" colspan="1">
                    <italic>
                      <tp:taxon-name><tp:taxon-name-part taxon-name-part-type="genus" reg="Pittosporum">P.</tp:taxon-name-part> <tp:taxon-name-part taxon-name-part-type="species" reg="omeiense">omeiense</tp:taxon-name-part></tp:taxon-name>
                    </italic>
                  </th></tr><tr><td rowspan="1" colspan="1">Leaf blade</td><td rowspan="1" colspan="1">5–9 × 1.5–4 cm; lateral veins 6–9 pairs, conspicuous on both surfaces</td><td rowspan="1" colspan="1">7–14 × 2.5–4 cm; lateral veins 6 pairs, inconspicuous on both surfaces</td><td rowspan="1" colspan="1">3–8 × 0.5–2.2 cm; lateral veins 5–6 pairs, inconspicuous on both surfaces</td><td rowspan="1" colspan="1">7–13 × 2–4 cm; lateral veins 6–8 pairs, conspicuous on both surfaces</td><td rowspan="1" colspan="1">7–10 × 1.5–2.5 cm; lateral veins ca. 5 pairs, conspicuous on both surfaces</td></tr><tr><td rowspan="1" colspan="1">Petiole</td><td rowspan="1" colspan="1">6–8 mm long</td><td rowspan="1" colspan="1">ca. 1 cm long</td><td rowspan="1" colspan="1">ca. 5 mm long</td><td rowspan="1" colspan="1">8–15 mm long</td><td rowspan="1" colspan="1">5–8 mm long</td></tr><tr><td rowspan="1" colspan="1">Pedicel</td><td rowspan="1" colspan="1">1–1.5 cm long, glabrous, or sparsely puberulous</td><td rowspan="1" colspan="1">1–2.5 cm long, glabrous</td><td rowspan="1" colspan="1">4–7 mm long, puberulous</td><td rowspan="1" colspan="1">2–3 cm long, glabrous</td><td rowspan="1" colspan="1">1.5–2 cm long, puberulous</td></tr><tr><td rowspan="1" colspan="1">Sepal</td><td rowspan="1" colspan="1">ovate-lanceola te or lanceolate, rarely ovate, 2–4 mm long</td><td rowspan="1" colspan="1">ovate, ca. 2 mm long</td><td rowspan="1" colspan="1">triangular-ovate, 1–1.5 mm long</td><td rowspan="1" colspan="1">ovate, ca. 3 mm long</td><td rowspan="1" colspan="1">long ovate, ca. 3 mm long</td></tr><tr><td rowspan="1" colspan="1">Ovary</td><td rowspan="1" colspan="1">densely puberulous</td><td rowspan="1" colspan="1">densely puberulous</td><td rowspan="1" colspan="1">densely brown puberulous</td><td rowspan="1" colspan="1">densely brown villous</td><td rowspan="1" colspan="1">glabrous, sparsely puberulous</td></tr><tr><td rowspan="1" colspan="1">Capsule</td><td rowspan="1" colspan="1">multiple or solitary, ovate or obovoid, 1.5–3 cm long, glabrous, stipe inconspicuous</td><td rowspan="1" colspan="1">solitary, ellipsoid, triangular, or globose, 2.5–2.7 cm long, puberulous, stipe less than 2 mm</td><td rowspan="1" colspan="1">solitary, obovoid or cylindric, 1–1.5 cm long, puberulous, stipe less than 2 mm</td><td rowspan="1" colspan="1">pear-shaped, ellipsoid, or long ellipsoid, 2–3 cm long, puberulous, stipe 5–8 mm long</td><td rowspan="1" colspan="1">ellipsoid, 1.6–2 cm long, glabrous, stipe inconspicuous</td></tr><tr><td rowspan="1" colspan="1">Funicle</td><td rowspan="1" colspan="1">at lower middle part of placenta</td><td rowspan="1" colspan="1">scattered on the elongated placenta</td><td rowspan="1" colspan="1">in middle part of placenta</td><td rowspan="1" colspan="1">in middle part of placenta</td><td rowspan="1" colspan="1">in middle part of placenta</td></tr><tr><td rowspan="1" colspan="1">Seed</td><td rowspan="1" colspan="1">10–25; 6–8 mm long</td><td rowspan="1" colspan="1">9–15; 5–6 mm in diam.</td><td rowspan="1" colspan="1">6–8; 5–6 mm in diam.</td><td rowspan="1" colspan="1">8–10; 6–7 mm long</td><td rowspan="1" colspan="1">7–8; 3–4 mm long</td></tr><tr><td rowspan="1" colspan="1">Funicle</td><td rowspan="1" colspan="1">2–3 mm long</td><td rowspan="1" colspan="1">ca. 2 mm long</td><td rowspan="1" colspan="1">2–3 mm long</td><td rowspan="1" colspan="1">3–4 mm long</td><td rowspan="1" colspan="1">ca. 2 mm long</td></tr></tbody></table></table-wrap><p>The floral dimorphism of <italic><tp:taxon-name><tp:taxon-name-part taxon-name-part-type="genus" reg="Pittosporum">Pittosporum</tp:taxon-name-part></tp:taxon-name></italic> is an interesting phenomenon. Most species of <italic><tp:taxon-name><tp:taxon-name-part taxon-name-part-type="genus" reg="Pittosporum">Pittosporum</tp:taxon-name-part></tp:taxon-name></italic> have functionally unisexual flowers. However, the flowers of <italic><tp:taxon-name><tp:taxon-name-part taxon-name-part-type="genus" reg="Pittosporum">P.</tp:taxon-name-part> <tp:taxon-name-part taxon-name-part-type="species" reg="qibainongense">qibainongense</tp:taxon-name-part></tp:taxon-name></italic> are bisexual. In fact, all species of <italic><tp:taxon-name><tp:taxon-name-part taxon-name-part-type="genus" reg="Pittosporum">Pittosporum</tp:taxon-name-part></tp:taxon-name></italic> in China are bisexual, and only a tendency for separation of sexes has been observed in a few species. Previous studies have shown that species of <italic><tp:taxon-name><tp:taxon-name-part taxon-name-part-type="genus" reg="Pittosporum">Pittosporum</tp:taxon-name-part></tp:taxon-name></italic> are evolving from functional dioecism to monoecism (<xref ref-type="bibr" rid="B16">Schlessmann 2010</xref>; <xref ref-type="bibr" rid="B15">Schlessman et al. 2014</xref>). <italic><tp:taxon-name><tp:taxon-name-part taxon-name-part-type="genus" reg="Pittosporum">P.</tp:taxon-name-part> <tp:taxon-name-part taxon-name-part-type="species" reg="qibainongense">qibainongense</tp:taxon-name-part></tp:taxon-name></italic> is an evergreen shrub and can be used as an excellent landscaping tree because of its beautiful tree form, flowers, and fruits. It is adaptive to karst areas and has important application value in karst mountain greening.</p><sec sec-type="Key to P. qibainongense and its similar species" id="sec5"><title>Key to <italic><tp:taxon-name><tp:taxon-name-part taxon-name-part-type="genus" reg="Pittosporum">P.</tp:taxon-name-part> <tp:taxon-name-part taxon-name-part-type="species" reg="qibainongense">qibainongense</tp:taxon-name-part></tp:taxon-name></italic> and its similar species</title><table-wrap content-type="key" position="anchor" orientation="portrait"><table><tbody><tr><td rowspan="1" colspan="1">1a</td><td rowspan="1" colspan="1">Ovary puberulous, seeds more than 5 mm long.</td><td rowspan="1" colspan="1"/></tr><tr><td rowspan="1" colspan="1">2a</td><td rowspan="1" colspan="1">Capsule pear-shaped, ellipsoid, or long ellipsoid, seeds 9–12, stipe 5–8 mm long</td><td rowspan="1" colspan="1">
                      <bold>
                        <italic>
                          <tp:taxon-name><tp:taxon-name-part taxon-name-part-type="genus" reg="Pittosporum">P.</tp:taxon-name-part> <tp:taxon-name-part taxon-name-part-type="species" reg="podocarpum">podocarpum</tp:taxon-name-part></tp:taxon-name>
                        </italic>
                      </bold>
                    </td></tr><tr><td rowspan="1" colspan="1">2b</td><td rowspan="1" colspan="1">Capsule ovate, obovoid, triangular, or cylindric, not pear-shaped, ellipsoid, or long ellipsoid, stipe inconspicuous or less than 2 mm</td><td rowspan="1" colspan="1">
                      <bold>3a</bold>
                    </td></tr><tr><td rowspan="1" colspan="1">3a</td><td rowspan="1" colspan="1">Capsule more than 1.5 cm long, petiole 6–10 mm long</td><td rowspan="1" colspan="1">
                      <bold>4a</bold>
                    </td></tr><tr><td rowspan="1" colspan="1">4a</td><td rowspan="1" colspan="1">Margin of leaf blade obviously revolute when dry, capsule multiple or solitary, ovate or obovoid, glabrous, funicle at lower middle part of placenta, seeds 10–25</td><td rowspan="1" colspan="1">
                      <bold>
                        <italic>
                          <tp:taxon-name><tp:taxon-name-part taxon-name-part-type="genus" reg="Pittosporum">P.</tp:taxon-name-part> <tp:taxon-name-part taxon-name-part-type="species" reg="qibainongense">qibainongense</tp:taxon-name-part></tp:taxon-name>
                        </italic>
                      </bold>
                    </td></tr><tr><td rowspan="1" colspan="1">4b</td><td rowspan="1" colspan="1">Margin of leaf blade flat when dry, capsule solitary, ellipsoid, triangular, or globose, pubescent, funicle scattered on the elongated placenta, seeds 9–15</td><td rowspan="1" colspan="1">
                      <bold>
                        <italic>
                          <tp:taxon-name><tp:taxon-name-part taxon-name-part-type="genus" reg="Pittosporum">P.</tp:taxon-name-part> <tp:taxon-name-part taxon-name-part-type="species" reg="trigonocarpum">trigonocarpum</tp:taxon-name-part></tp:taxon-name>
                        </italic>
                      </bold>
                    </td></tr><tr><td rowspan="1" colspan="1">3b</td><td rowspan="1" colspan="1">Capsule less than 1.5 cm long, petiole ca. 5 mm long</td><td rowspan="1" colspan="1">
                      <bold>
                        <italic>
                          <tp:taxon-name><tp:taxon-name-part taxon-name-part-type="genus" reg="Pittosporum">P.</tp:taxon-name-part> <tp:taxon-name-part taxon-name-part-type="species" reg="kweichowense">kweichowense</tp:taxon-name-part></tp:taxon-name>
                        </italic>
                      </bold>
                    </td></tr><tr><td rowspan="1" colspan="1">1b</td><td rowspan="1" colspan="1">Ovary glabrous, or sparsely puberulous, seeds 3–4 mm long</td><td rowspan="1" colspan="1">
                      <bold>
                        <italic>
                          <tp:taxon-name><tp:taxon-name-part taxon-name-part-type="genus" reg="Pittosporum">P.</tp:taxon-name-part> <tp:taxon-name-part taxon-name-part-type="species" reg="omeiense">omeiense</tp:taxon-name-part></tp:taxon-name>
                        </italic>
                      </bold>
                    </td></tr></tbody></table></table-wrap></sec></tp:treatment-sec><ref-list><ref id="B2"><mixed-citation xmlns:xlink="http://www.w3.org/1999/xlink" xlink:type="simple">Cayzer LW, Utteridge TMA, Chandler GT (2023) <italic><tp:taxon-name><tp:taxon-name-part taxon-name-part-type="genus">Pittosporum</tp:taxon-name-part></tp:taxon-name></italic> (<tp:taxon-name><tp:taxon-name-part taxon-name-part-type="family">Pittosporaceae</tp:taxon-name-part></tp:taxon-name>) in Malesia and Papuasia. Australian Systematic Botany 36(3): 206–275. <ext-link xlink:href="10.1071/SB22007" ext-link-type="doi" xlink:type="simple">https://doi.org/10.1071/SB22007</ext-link></mixed-citation></ref><ref id="B16"><mixed-citation xmlns:xlink="http://www.w3.org/1999/xlink" xlink:type="simple">Schlessmann MA (2010) Major events in the evolution of sexual systems in <tp:taxon-name><tp:taxon-name-part taxon-name-part-type="order">Apiales</tp:taxon-name-part></tp:taxon-name>: Ancestral andromonoecy abandoned. Plant Diversity and Evolution 128(1–2): 233–245. <ext-link xlink:href="10.1127/1869-6155/2010/0128-0011" ext-link-type="doi" xlink:type="simple">https://doi.org/10.1127/1869-6155/2010/0128-0011</ext-link></mixed-citation></ref><ref id="B15"><mixed-citation xmlns:xlink="http://www.w3.org/1999/xlink" xlink:type="simple">Schlessman MA, Vary L, Munzinger J, Lowry PP (2014) Incidence, correlates, and origins of dioecy in the island flora of New Caledonia. International Journal of Plant Sciences 175(3): 271–286. <ext-link xlink:href="10.1086/674452" ext-link-type="doi" xlink:type="simple">https://doi.org/10.1086/674452</ext-link></mixed-citation></ref></ref-list></tp:taxon-treatment>
